# Supplementary material for: Computational design of molecular motors as nanocircuits in Leishmaniasis
Source: F1000Res. 2017 Aug 3;6:94. Originally published 2017 Jan 31. [Version 2] doi: 10.12688/f1000research.10701.2 (PMC5580435; doi:10.12688/f1000research.10701.2)
Supplement: Source codes (zipped file) — The file contains all the source codes and other files for the nanocircuit designing, simulation and validation. [file f1000research-6-13332-s0000.tgz]

Archive with 1 entries (1 files):
- 0aa976ba-c6b6-4a46-bc4a-7c9508d37691_Dataset_1.rar
