# Supplementary material for: Computational design of molecular motors as nanocircuits in Leishmaniasis
Source: F1000Res. 2017 Aug 3;6:94. Originally published 2017 Jan 31. [Version 2] doi: 10.12688/f1000research.10701.2 (PMC5580435; doi:10.12688/f1000research.10701.2)
Supplement: Supplementary file 2 [file f1000research-6-13332-s0001.tgz]

Archive with 1 entries (1 files):
- 1e0e4bce-6404-4d8d-9572-cc72a204789b.docx
